# Supplementary material for: m6AConquer: a consistently quantified and orthogonally validated database for the N6-methyladenosine (m6A) epitranscriptome
Source: Nucleic Acids Res. 2025 Dec 3;54(D1):D204–18. doi: 10.1093/nar/gkaf1204 (PMC12807759; doi:10.1093/nar/gkaf1204)
Supplement: gkaf1204_Supplemental_Files [file gkaf1204_supplemental_files.zip]

Archive with 2 entries (2 files):
- Supplementary Protocol.pdf
- Supplementary-Figures.pdf
